# Supplementary material for: Enhanced vegetable production in hydroponic systems using decontamination of closed circulating fluid
Source: Sci Rep. 2024 Jan 5;14:602. doi: 10.1038/s41598-023-50974-9 (PMC10770333; doi:10.1038/s41598-023-50974-9)
Supplement: Supplementary file 1 — Supplementary Information. [file 41598_2023_50974_MOESM1_ESM.xlsx]

## Sheet: Data
	Microbiology	UV-C		N-UV-C
	Days	Log (CFU/mL)	standard deviation	Log (CFU/mL)	standard deviation
	1	1.8179	0.20974	2.77774	0.08177
	2	2.11332	0.30711	3.6897	0.03051
	3	2.71245	0.10396	3.84482	0.09178
	4	3.17745	0.16178	4.32512	0.07017
	5	2.77295	0.13952	4.21086	0.09732
	6	2.35278	0.17931	4.05086	0.15242
	7	2.74571	0.1248	3.99069	0.30078
	Pigments	Chlorophyll a (mg/g)				Chlorophyll b (mg/g)				Carotenoids (mg/g)
		UV-C	SD	N-UV-C	SD	UV-C	SD	N-UV-C	SD	UV-C	SD	N-UV-C	SD
	Photoperiod
	20 h	0.60871	0.09593	0.40434	0.07121	0.60871	0.09593	0.10222	0.06376	46.637	8.1362	22.4323	10.6179
	18 h	0.37579	0.05314	0.32797	0.11181	0.37579	0.05314	0.08915	0.0355	29.377	4.81346	0.08915	0.0355
	AREA	20h		18h
		cm^2	SD	cm^2	SD
	UV-C	1159.8	356.792	1177.24	58.0153
	N UV-C	979.317	74.648	1210.56	172.192
	TPC	20h		18h
		mg/g	SD	mg/g	SD
	UV-C	10.0974	0.69311	6.9983	0.05731
	N UV-C	10.3407	0.73072	5.24168	0.27462
	DPPH	20h		18h
		mg/g	SD	mg/g	SD
	UV-C	86.0663	1.85851	89.0694	0.70985
	N UV-C	84.9577	0.58858	72.1327	0.9687
		20h				18h
	Minerals	UV-C	SD	N-UV-C	SD	UV-C	SD	N-UV-C	SD
g/kg	N	44.1373	2.48474	40.46	2.87879	42.728	0.59397	40.7773	4.48002
	P	9.05365	0.21307	9.58543	1.15618	9.27009	0.76731	10.2374	1.37809
	K	47.837	1.34831	47.6978	0.93491	52.6857	4.21967	51.0977	4.7287
	Ca	21.6636	1.4415	16.6132	1.41126	23.2392	3.87667	20.938	2.68426
	Mg	5.20447	0.40652	4.32588	0.23384	6.71929	0.94106	5.46444	0.43345
	S	4.07348	0.60276	2.28138	0.13914	3.31621	0.6185	3.33822	0.50714
mg/kg	B	44.494	5.4555	33.5855	3.07535	37.9033	2.31842	34.7379	3.08092
	Cu	17.684	0.68106	15.5776	1.27276	19.1734	0.82744	18.3075	1.15807
	Fe	144.996	64.5533	120.702	29.289	131.052	25.1554	136.843	20.2415
	Mn	180.639	41.9471	147.5	17.1585	118.813	11.8567	94.3725	1.34707
	Zn	221.955	22.6554	92.6844	6.02709	172.105	30.4682	123.319	13.0669
